# Supplementary material for: Systematically understanding the immunity leading to CRPC progression
Source: PLoS Comput Biol. 2019 Sep 10;15(9):e1007344. doi: 10.1371/journal.pcbi.1007344 (PMC6754164; doi:10.1371/journal.pcbi.1007344)
Supplement: S1 Data — (XLSX) [file pcbi.1007344.s026.xlsx]

## Sheet: LNCAP
LnCAP W/WO TAM
Genes	FC value
TNFSF10	3.1404
VEGFA	1.31505
AR	1.21046
SPP1	4.5765
ANGPT2	1.30469
CMTM8	1.34842
CNTF	2.59
GCG	2.972
NMB	1.33272
PMCH	1.3811
TNFSF15	1.59829
TTR	1.44961
BMPR2	1.37124
NOTCH1	1.36583
ITGB2	1.56676
PTPN14	1.401
SDC4	1.36216

## Sheet: 22RV1
22RV1 W/WO TAM
Genes	FC value
TNFSF10	3.58258
VEGFA	1.41442
EGFR	1.25657
TGFB1	1.63609
ADM	1.42276
CHGB	1.57353
MIF	1.42777
SPP1	3.43273
TNFSF15	1.31449
RAMP2	1.63291
AMHR2	1.70594
DPP4	1.43273
CRLF1	1.59813
CXCR4	1.58203
VTN	1.4641
EPHB3	1.66458
TNFRSF12A	1.41405

## Sheet: TAM_LNCAP
TAM W/WO LnCAP
Genes	FC value
TNFSF10	1.3993
IL10	1.49262
CCL20	2.08105
CCL21	1.64254
HBEGF	2.1643
HGF	1.44503
PDGFA	1.42006
SPP1	1.54189
TNF	1.48531
CSF1R	1.57583
CD40	1.32104
CXCR2	1.30331
ITGB5	1.33524
IFNGR2	1.481
IL10RB	1.36694
TNFRSF10A	1.33524
FZD6	1.31376

## Sheet: TAM_22RV1
TAM W/WO 22RV1
Genes	FC value
CCL20	8.0282
HGF	1.65145
IL10	1.55626
SPP1	4.27672
TNF	1.53795
TNFSF10	1.56094
VEGFA	1.46109
ITGA5	1.48815
IL6R	1.3885
CXCR4	2.60614
NOTCH1	1.52545
ITGB5	1.5118
IFNGR1	1.34431
IFNGR2	1.44719
IL10RB	1.43373
TGFBR1	1.75317
TNFRSF10A	1.41369
